# Supplementary material for: Modulation of Spliceosomal Proteins hnRNPH1 and H2 Increases Melanoma Cell Pro-Inflammatory Signaling In Vitro
Source: Biomolecules. 2025 Nov 17;15(11):1611. doi: 10.3390/biom15111611 (PMC12649858; doi:10.3390/biom15111611)
Supplement: Supplementary file 1 [file biomolecules-15-01611-s001.zip]

Archive with 10 entries (10 files):
- Supplemental Table S1 RNAseq DEGs WM-266-4 and melanocytes rev 1.xlsx
- Supplemental Table S2 nCounter DEGs A375 + siRNA Host Response.xlsx
- Supplemental Table S3 nCounter DEGs WM-266-4 + siRNA Host Response.xlsx
- Supplemental Table S4 nCounter DEGs WM1366 + siRNA Host Response.xlsx
- Supplemental Table S5 nCounter DEGs WM3918 + siRNA Host Response.xlsx
- Supplemental Table S6 nCounter DEGs A375 + 2155-14 Host Response.xlsx
- Supplemental Table S7 nCounter DEGs A375 + 2155-18 Host Response.xlsx
- Supplemental Table S8 nCounter DEGs WM1366 + 2155-14 Host Response.xlsx
- Supplemental Table S9 nCounter DEGs WM1366 + 2155-18 Host Response.xlsx
- Supplementary Figures rev S1.pdf
