# Supplementary material for: Modulation of Spliceosomal Proteins hnRNPH1 and H2 Increases Melanoma Cell Pro-Inflammatory Signaling In Vitro
Source: Biomolecules. 2025 Nov 17;15(11):1611. doi: 10.3390/biom15111611 (PMC12649858; doi:10.3390/biom15111611)
Supplement: Supplementary file 1 [file biomolecules-15-01611-s001.zip › Supplemental Table S1 RNAseq DEGs WM-266-4 and melanocytes rev 1.xlsx]

## Sheet: Sheet1
Cell line	Genes	log2FoldChange	pvalue
Melanocytes	AC005154.1	-4.82126	0.000119542
Melanocytes	AC087741.1	-3.85733	0.00219671
Melanocytes	AC098934.1	-2.09429	0.000348425
Melanocytes	ACCS	-1.91602	0.000724313
Melanocytes	ADCY7	-1.82828	0.000144004
Melanocytes	AL390728.4	-1.66191	0.000576216
Melanocytes	ANKRD30B	-1.57664	1.53543e-08
Melanocytes	ANKRD36C	-1.45593	0.000324825
Melanocytes	C4orf48	-1.35878	0.00146304
Melanocytes	CCDC14	-1.24822	0.00241355
Melanocytes	CCDC84	-1.206	0.000391172
Melanocytes	CCND2	-1.05324	0.00140814
Melanocytes	CFAP61	-1.02107	0.00224298
Melanocytes	CFH	-1.0147	0.000520518
Melanocytes	COL22A1	-1.00323	0.00114043
Melanocytes	COL27A1	-0.947071	0.00119745
Melanocytes	CPVL	-0.910425	0.0015274
Melanocytes	CTSV	-0.894075	2.31281e-28
Melanocytes	DDX60	-0.882887	0.000772927
Melanocytes	DDX60L	-0.849443	0.000866011
Melanocytes	DMTF1	-0.831825	0.00040913
Melanocytes	E2F2	-0.770389	0.00249568
Melanocytes	EPHA3	-0.699769	2.28931e-06
Melanocytes	EPHB3	-0.688882	0.000365332
Melanocytes	FAM76B	-0.666268	0.000669573
Melanocytes	FBXL16	-0.639506	0.000230389
Melanocytes	FGF1	-0.616965	3.38182e-05
Melanocytes	FGFR1OP	-0.603076	0.000783776
Melanocytes	FTX	-0.602239	4.9922e-05
Melanocytes	GABBR1	-0.599854	0.000449455
Melanocytes	GDNF	-0.589197	0.000164237
Melanocytes	GRHL1	-0.585652	0.000162361
Melanocytes	GSAP	0.587162	7.34554e-06
Melanocytes	GTF2IP20	0.591749	0.00168306
Melanocytes	HNRNPH1	0.603456	1.58394e-05
Melanocytes	HNRNPH2	0.614831	0.000699786
Melanocytes	HOXB9	0.616007	0.00135693
Melanocytes	IFI44	0.616133	0.00011144
Melanocytes	KCND1	0.629766	0.00018976
Melanocytes	L3MBTL1	0.634433	0.00014608
Melanocytes	LENG8	0.635116	2.79733e-05
Melanocytes	LINC00900	0.6355	0.00105625
Melanocytes	LINC01355	0.63723	0.000520883
Melanocytes	LINC02001	0.637579	2.15732e-05
Melanocytes	LINC02035	0.637832	0.00115637
Melanocytes	LRFN4	0.640528	0.00236145
Melanocytes	LTB4R	0.647778	0.000758758
Melanocytes	LURAP1L-AS1	0.647976	4.30662e-05
Melanocytes	MCOLN3	0.65337	0.000739863
Melanocytes	MEGF10	0.678973	1.45509e-08
Melanocytes	MIR222HG	0.688536	0.000502264
Melanocytes	MT1X	0.689601	0.00152108
Melanocytes	MYO15B	0.697163	6.40993e-06
Melanocytes	NEAT1	0.703888	0.00250803
Melanocytes	NELL1	0.70407	0.00111557
Melanocytes	NME3	0.708244	0.00106912
Melanocytes	NR4A3	0.710538	2.40917e-05
Melanocytes	P4HA3	0.711982	0.000255402
Melanocytes	PCDH9	0.714412	0.000967506
Melanocytes	PGGHG	0.722343	0.000142079
Melanocytes	PHF11	0.738411	0.00242625
Melanocytes	PMFBP1	0.739984	0.00164308
Melanocytes	PPIEL	0.741351	0.000707627
Melanocytes	PSMA3-AS1	0.749769	0.00054094
Melanocytes	PURPL	0.752537	1.08754e-07
Melanocytes	RAC2	0.762643	0.00144105
Melanocytes	RAPGEF5	0.766634	0.00164669
Melanocytes	REC8	0.803427	0.00143376
Melanocytes	RNF207	0.804871	5.06845e-05
Melanocytes	RNFT1	0.815415	0.000124668
Melanocytes	RUFY2	0.826496	0.00106496
Melanocytes	SAMD9L	0.827049	0.000323073
Melanocytes	SEC31B	0.829459	0.00116276
Melanocytes	SEMA4D	0.839423	1.6184e-07
Melanocytes	SGK494	0.856785	0.000589408
Melanocytes	SLC25A27	0.86322	8.16529e-06
Melanocytes	SQOR	0.88707	0.000946429
Melanocytes	STC2	0.903063	0.00161942
Melanocytes	TAF10	0.928354	0.00101785
Melanocytes	TFPI2	0.936607	0.000339437
Melanocytes	THAP10	0.956913	0.00196158
Melanocytes	TTLL3	0.969439	0.00023066
Melanocytes	TUBB2B	0.970791	0.00116493
Melanocytes	UCHL3	0.974128	1.07229e-09
Melanocytes	VAMP1	0.979274	0.00151018
Melanocytes	VPS13A	0.988457	5.06509e-05
Melanocytes	XAF1	0.997956	0.000214536
Melanocytes	ZC3H6	1.01297	0.00156909
Melanocytes	ZNF441	1.01416	0.000294179
Melanocytes	ZNF594	1.05715	9.43636e-05
Melanocytes	ZNF83	1.06475	0.0013334
WM-266-4	HNRNPH2	-5.4077	3.22802e-251
WM-266-4	ADCY5	-3.71776	0.0030261
WM-266-4	OR7A5	-3.51248	0.00529078
WM-266-4	MGLL	-2.38301	1.86898e-124
WM-266-4	PINLYP	-2.33572	0.0131859
WM-266-4	FAT4	-2.00084	0.0185284
WM-266-4	DNM3	-1.8326	0.00261743
WM-266-4	OXCT1	-1.77172	8.55098e-127
WM-266-4	ANKRD46	-1.47601	9.59241e-20
WM-266-4	CD4	-1.46079	0.00948137
WM-266-4	SPOCK1	-1.39953	0.0033255
WM-266-4	HIPK2	-1.34304	4.01937e-38
WM-266-4	AC093525.8	-1.32021	0.0125851
WM-266-4	YPEL1	-1.2888	0.00085592
WM-266-4	CTXND1	-1.21708	2.43465e-30
WM-266-4	GABARAPL2	-1.20882	1.00983e-39
WM-266-4	LRRC15	-1.20622	4.82953e-05
WM-266-4	MPP4	-1.1582	7.50065e-05
WM-266-4	AC012531.1	-1.15694	0.00254955
WM-266-4	ACVR1C	-1.14788	0.000149598
WM-266-4	TP53INP1	-1.14014	2.8487e-17
WM-266-4	ATRNL1	-1.11802	0.00196603
WM-266-4	FAM133A	-1.10378	1.98867e-06
WM-266-4	MROH8	-1.08897	0.00807863
WM-266-4	AASDHPPT	-1.07863	2.67217e-24
WM-266-4	MAN2A1	-1.06524	4.06882e-20
WM-266-4	FIGN	-1.03683	6.31349e-09
WM-266-4	SIKE1	-1.03597	6.63169e-12
WM-266-4	FAS	-1.02174	5.23406e-21
WM-266-4	LINC00674	-1.01034	0.00317085
WM-266-4	INSIG2	-1.00892	7.74313e-13
WM-266-4	CHSY3	-1.00884	3.86989e-05
WM-266-4	ZDHHC23	-1.00286	0.00961775
WM-266-4	TMEM245	-0.994116	1.4905e-26
WM-266-4	KLHL8	-0.992145	2.14338e-15
WM-266-4	PNMA2	-0.976801	0.000979732
WM-266-4	GPR180	-0.956241	3.6724e-16
WM-266-4	PTPRF	-0.951684	3.48341e-18
WM-266-4	AC104447.1	-0.938717	0.00946274
WM-266-4	ANO6	-0.932868	2.39296e-27
WM-266-4	LIMCH1	-0.925209	2.33974e-12
WM-266-4	TMEM87B	-0.911877	3.42137e-18
WM-266-4	LBR	-0.906955	1.74454e-16
WM-266-4	GPR63	-0.90517	0.00704408
WM-266-4	ZBTB20	-0.897722	0.000626994
WM-266-4	LEPR	-0.891863	0.00193975
WM-266-4	AC108449.2	-0.887797	0.0163564
WM-266-4	CYB5R2	-0.88402	2.50483e-13
WM-266-4	MYORG	-0.873046	0.000704073
WM-266-4	PLS1	-0.863049	0.00608091
WM-266-4	ZNF460	-0.852042	0.00457864
WM-266-4	LINC00941	-0.847328	0.0149064
WM-266-4	KDELC1	-0.837798	1.0681e-17
WM-266-4	LMBRD2	-0.830248	3.76156e-08
WM-266-4	RUNX2	-0.820492	2.01212e-05
WM-266-4	THY1	-0.817939	0.000940556
WM-266-4	PTX3	-0.812794	0.00894658
WM-266-4	TPRG1L	-0.810808	1.45668e-05
WM-266-4	ARNTL2	-0.808516	1.63458e-12
WM-266-4	TENM1	-0.804288	0.000727753
WM-266-4	NUCKS1	-0.801456	0.00014987
WM-266-4	REL	-0.800192	0.0155235
WM-266-4	SOX6	-0.798887	4.66377e-20
WM-266-4	MBOAT1	-0.798625	0.00687999
WM-266-4	CIT	-0.796547	1.39002e-12
WM-266-4	MIB1	-0.796241	3.82718e-06
WM-266-4	CYB5R4	-0.794427	1.84987e-08
WM-266-4	TRIL	-0.791689	7.55962e-12
WM-266-4	POMK	-0.791582	2.4996e-14
WM-266-4	HIPK3	-0.790065	1.76973e-10
WM-266-4	LINC01291	-0.789344	5.66203e-16
WM-266-4	CHAC1	-0.789124	3.21947e-05
WM-266-4	ESPL1	-0.788535	3.4869e-19
WM-266-4	AC009237.3	-0.787866	0.00173513
WM-266-4	ANK3	-0.781846	0.00671674
WM-266-4	GCH1	-0.78088	4.10695e-17
WM-266-4	PPP2R1B	-0.780504	0.00123978
WM-266-4	CUBN	-0.779533	7.23949e-17
WM-266-4	GXYLT2	-0.779368	0.0158323
WM-266-4	NBEAL1	-0.767047	1.55843e-11
WM-266-4	COL12A1	-0.766	6.03092e-17
WM-266-4	PLSCR4	-0.765348	1.01063e-05
WM-266-4	B4GALT5	-0.763131	3.56547e-06
WM-266-4	ANKRA2	-0.758102	5.99837e-08
WM-266-4	PIK3R3	-0.755687	1.31964e-08
WM-266-4	PODXL	-0.753164	2.18443e-25
WM-266-4	AC105942.1	-0.751186	7.76119e-06
WM-266-4	MKI67	-0.749492	2.35636e-15
WM-266-4	FBXO48	-0.748457	0.000108947
WM-266-4	LINC00294	-0.7461	0.00404516
WM-266-4	ADCY1	-0.744589	0.00541017
WM-266-4	ID2	-0.741552	0.00334241
WM-266-4	ABAT	-0.739791	2.35805e-09
WM-266-4	B3GNT5	-0.738002	6.59299e-12
WM-266-4	TMEM64	-0.736346	0.000515899
WM-266-4	SATB2	-0.735509	2.9051e-05
WM-266-4	ZC3HAV1L	-0.735115	1.06078e-07
WM-266-4	NCEH1	-0.734281	7.08596e-08
WM-266-4	BMP8B	-0.732022	7.51405e-13
WM-266-4	NAPG	-0.727597	0.00248437
WM-266-4	LINC01778	-0.726909	3.16457e-17
WM-266-4	SFXN2	-0.721111	6.31614e-09
WM-266-4	SFRP1	-0.72052	1.48761e-09
WM-266-4	DHX57	-0.718728	0.0182813
WM-266-4	CEP97	-0.717032	0.000497736
WM-266-4	IL1RAPL1	-0.713891	5.99593e-11
WM-266-4	TCP11L1	-0.706038	0.0107994
WM-266-4	RPS6KA2	-0.699072	3.14898e-13
WM-266-4	KLF13	-0.6983	8.12279e-05
WM-266-4	MAD2L1	-0.693095	0.00420013
WM-266-4	DCAF16	-0.69143	1.41393e-09
WM-266-4	TET1	-0.689364	0.00173176
WM-266-4	HNRNPF	-0.686485	0.00926494
WM-266-4	RHOBTB3	-0.686125	7.59228e-09
WM-266-4	IQGAP3	-0.683711	0.0101936
WM-266-4	PARD3B	-0.682337	5.69978e-11
WM-266-4	IPO7	-0.674815	0.00138775
WM-266-4	TRAM2	-0.670591	4.92097e-12
WM-266-4	FCHO2	-0.670393	8.67101e-12
WM-266-4	RECK	-0.667709	0.00187738
WM-266-4	CDKN2D	-0.665885	6.25997e-41
WM-266-4	RASSF4	-0.665671	1.71466e-09
WM-266-4	LONRF2	-0.665201	1.02076e-08
WM-266-4	KCTD9	-0.660502	0.00045938
WM-266-4	RNF182	-0.659052	1.07687e-17
WM-266-4	RTKN2	-0.6589	4.05209e-22
WM-266-4	RFX7	-0.658799	8.31188e-06
WM-266-4	ZNF275	-0.657482	7.29433e-07
WM-266-4	FOXD3	-0.657246	1.32973e-07
WM-266-4	HIPK1	-0.65721	0.000178898
WM-266-4	IQCJ-SCHIP1	-0.639878	1.60758e-05
WM-266-4	AL928921.2	-0.638607	9.10059e-13
WM-266-4	CDON	-0.63717	4.29872e-09
WM-266-4	NFAT5	-0.627996	0.000495595
WM-266-4	APAF1	-0.623937	1.44834e-07
WM-266-4	UHMK1	-0.623569	9.3655e-11
WM-266-4	ZNF407	-0.623353	2.6318e-05
WM-266-4	RBM14	-0.623256	1.75752e-12
WM-266-4	SLC39A14	-0.62296	0.0183111
WM-266-4	VDAC1	-0.622179	0.0121888
WM-266-4	TRIO	-0.621633	0.00102621
WM-266-4	CDC20P1	-0.62148	0.0139191
WM-266-4	APBB2	-0.621317	0.0111188
WM-266-4	CCDC149	-0.619284	1.33436e-09
WM-266-4	MB21D2	-0.618404	0.000201939
WM-266-4	HTR2B	-0.615757	5.39045e-08
WM-266-4	NIPAL1	-0.614652	1.75238e-10
WM-266-4	STMN3	-0.612248	1.1616e-06
WM-266-4	CIP2A	-0.611379	4.30014e-12
WM-266-4	HEATR5A	-0.60777	9.48824e-21
WM-266-4	ETNK1	-0.60606	4.75109e-29
WM-266-4	AMMECR1	-0.605838	1.20747e-08
WM-266-4	PEAK1	-0.605411	0.00111158
WM-266-4	CHML	-0.604743	1.48396e-09
WM-266-4	SOCS2	-0.604572	0.0184853
WM-266-4	TIMP3	-0.60338	0.00859783
WM-266-4	SHROOM1	-0.602411	1.36246e-08
WM-266-4	FHOD3	-0.600659	0.000939665
WM-266-4	SLITRK6	-0.600606	4.51513e-06
WM-266-4	SNX25	-0.6006	1.59691e-06
WM-266-4	MT-ND4L	-0.596763	8.52088e-09
WM-266-4	C5	-0.595909	1.39933e-05
WM-266-4	BPHL	-0.594698	1.86354e-07
WM-266-4	SAR1A	-0.590626	1.73187e-07
WM-266-4	LINC01602	-0.590426	1.76277e-05
WM-266-4	RC3H2	-0.589775	4.33711e-11
WM-266-4	TMOD2	-0.589236	1.57112e-14
WM-266-4	RGS4	-0.586747	0.00519368
WM-266-4	LINC00504	0.584272	6.14701e-07
WM-266-4	UBE2O	0.590051	0.0139685
WM-266-4	PSKH1	0.590264	1.64509e-09
WM-266-4	POLR3GL	0.591108	0.00413492
WM-266-4	PLPP6	0.595394	0.00965559
WM-266-4	JPX	0.595979	1.63875e-07
WM-266-4	QPCT	0.596083	0.0133106
WM-266-4	DGKG	0.598117	5.87559e-11
WM-266-4	WBP4	0.598326	0.00984865
WM-266-4	AC098614.4	0.599088	3.24923e-09
WM-266-4	BLVRB	0.59923	6.7181e-08
WM-266-4	ATF1	0.602703	4.74248e-08
WM-266-4	R3HCC1	0.603392	0.0141739
WM-266-4	HMGCS1	0.604032	0.0191144
WM-266-4	DNAH9	0.607418	0.00677382
WM-266-4	CCDC102A	0.610036	1.52786e-15
WM-266-4	PERP	0.610377	0.0084567
WM-266-4	ZCCHC24	0.610398	4.42334e-18
WM-266-4	SHISAL1	0.610717	5.42955e-13
WM-266-4	EMC6	0.61125	3.66778e-08
WM-266-4	CKMT2-AS1	0.612615	9.47706e-06
WM-266-4	TESK1	0.613755	0.00633816
WM-266-4	SYNJ2BP	0.614123	0.00434807
WM-266-4	PARS2	0.614211	9.73933e-11
WM-266-4	GBP1	0.614558	0.0048803
WM-266-4	NLRP1	0.615333	7.34486e-13
WM-266-4	AC018647.2	0.615541	1.15361e-07
WM-266-4	GLDC	0.617207	0.00242201
WM-266-4	NDRG4	0.618787	0.00775118
WM-266-4	FAT2	0.619347	9.13928e-05
WM-266-4	FAM173B	0.620263	0.00021466
WM-266-4	ZNF594	0.620584	0.00968875
WM-266-4	ZNF41	0.622954	0.00138567
WM-266-4	TBC1D9B	0.625226	1.00307e-05
WM-266-4	MRFAP1	0.627629	4.26225e-07
WM-266-4	OCEL1	0.628398	0.00142519
WM-266-4	ZNF25	0.629207	0.00583007
WM-266-4	TFAP4	0.62968	3.57868e-10
WM-266-4	UNC45A	0.630832	8.74776e-13
WM-266-4	DENND5A	0.631101	9.22367e-12
WM-266-4	HSPB8	0.631113	0.0103989
WM-266-4	VWA5A	0.632039	0.00037379
WM-266-4	ZNF84	0.632419	0.00255506
WM-266-4	HSDL2	0.636407	0.000550646
WM-266-4	HTR2C	0.637093	5.67474e-06
WM-266-4	SLC6A8	0.637415	1.22327e-10
WM-266-4	APOL1	0.640151	0.00105499
WM-266-4	TLR6	0.642645	0.00331539
WM-266-4	SPRY1	0.642994	0.000529422
WM-266-4	ZNF83	0.643094	4.76742e-05
WM-266-4	BISPR	0.64361	1.6514e-06
WM-266-4	ARL10	0.64438	0.000875782
WM-266-4	PLXNA1	0.644792	0.0141002
WM-266-4	TNFSF9	0.645986	0.000106123
WM-266-4	SH2B1	0.647434	0.00524965
WM-266-4	IER3IP1	0.648542	0.000151595
WM-266-4	IFT52	0.648702	1.68605e-15
WM-266-4	KLHDC10	0.649852	3.64636e-22
WM-266-4	HERC6	0.651277	0.00100392
WM-266-4	FNBP1	0.651464	0.000237063
WM-266-4	SQSTM1	0.652338	7.62169e-05
WM-266-4	FKBP14	0.655112	8.1549e-14
WM-266-4	PI15	0.656116	9.1686e-23
WM-266-4	TMEM164	0.657768	4.51301e-08
WM-266-4	ANXA7	0.658114	0.000190777
WM-266-4	TFCP2L1	0.658455	0.000189877
WM-266-4	ZNF426	0.659124	1.03767e-09
WM-266-4	TBC1D9	0.659387	0.0191194
WM-266-4	ECI1	0.660394	3.06856e-15
WM-266-4	SERINC2	0.660937	5.01817e-05
WM-266-4	LINC00520	0.661621	0.000141971
WM-266-4	NUPR1	0.665659	0.000219222
WM-266-4	MFN1	0.668004	1.35469e-05
WM-266-4	IFIH1	0.672818	0.00219595
WM-266-4	B3GNT7	0.673873	6.70054e-08
WM-266-4	KIAA1614	0.674536	3.58785e-11
WM-266-4	BIN3	0.674667	0.00627977
WM-266-4	ZNF252P	0.67628	3.91724e-09
WM-266-4	EXTL3	0.678895	0.00426415
WM-266-4	ZDHHC18	0.679076	2.19247e-09
WM-266-4	ZNF33B	0.680699	1.06204e-17
WM-266-4	TCEANC	0.680707	0.000158541
WM-266-4	PARP14	0.680883	7.47493e-12
WM-266-4	PTPRJ	0.684855	1.64884e-15
WM-266-4	THNSL2	0.686992	1.61024e-10
WM-266-4	MEX3A	0.687188	1.74758e-05
WM-266-4	TMC6	0.689932	1.09017e-16
WM-266-4	ZBTB12	0.690222	3.81771e-18
WM-266-4	EPDR1	0.694333	0.00917647
WM-266-4	RPL26L1	0.69684	2.84045e-09
WM-266-4	ADAM15	0.699322	2.19002e-10
WM-266-4	FBF1	0.701292	0.000849299
WM-266-4	ZNF542P	0.702095	2.24448e-05
WM-266-4	NUDCD3	0.704218	1.67485e-13
WM-266-4	STYXL1	0.706	0.000481103
WM-266-4	RABEP2	0.707756	5.5543e-10
WM-266-4	ZNF77	0.708426	9.69264e-05
WM-266-4	ZNF34	0.71007	3.92948e-06
WM-266-4	TRAF3	0.71058	0.001173
WM-266-4	ILF3-DT	0.710819	4.53468e-17
WM-266-4	SOX13	0.711569	2.39271e-08
WM-266-4	PLXNC1	0.712548	1.28675e-17
WM-266-4	MFSD3	0.712656	4.96693e-13
WM-266-4	ZSCAN29	0.713418	9.26293e-06
WM-266-4	P4HA3	0.715542	0.0149349
WM-266-4	PCK2	0.716085	5.38812e-11
WM-266-4	PRR5	0.716294	1.92917e-28
WM-266-4	MLYCD	0.71814	0.00440674
WM-266-4	SLC33A1	0.719937	8.7892e-05
WM-266-4	LONP1	0.721951	3.1014e-05
WM-266-4	CYB5RL	0.723831	0.013712
WM-266-4	KRT8P12	0.723938	0.0114887
WM-266-4	DUSP19	0.725095	1.06938e-19
WM-266-4	ZNF180	0.725987	6.80565e-08
WM-266-4	RPUSD1	0.729226	2.39497e-13
WM-266-4	AES	0.730437	0.00217545
WM-266-4	ZFP92	0.730774	0.000449427
WM-266-4	PARP9	0.731238	1.27745e-19
WM-266-4	AC024075.2	0.733492	8.7903e-12
WM-266-4	ST3GAL6	0.736774	0.000115491
WM-266-4	RCC1L	0.737731	0.00049151
WM-266-4	ALDH3B1	0.738187	0.00173535
WM-266-4	MIR3681HG	0.739234	1.51221e-22
WM-266-4	MYB	0.744001	1.38925e-06
WM-266-4	THEMIS2	0.745384	1.27797e-08
WM-266-4	AC093673.1	0.745886	5.65477e-07
WM-266-4	ARHGEF9	0.750381	0.000943824
WM-266-4	ZNF589	0.750493	7.87231e-12
WM-266-4	OTUD1	0.750622	0.0175684
WM-266-4	TCF3	0.751804	6.19226e-06
WM-266-4	ZNF664	0.751939	8.44799e-05
WM-266-4	KLHDC3	0.756739	3.54352e-06
WM-266-4	TM4SF1	0.758282	9.57423e-06
WM-266-4	SDSL	0.758803	1.8862e-11
WM-266-4	PARP10	0.76054	1.49456e-08
WM-266-4	NIFK-AS1	0.761873	1.78015e-05
WM-266-4	SP110	0.767395	0.000808721
WM-266-4	POLR2D	0.767823	3.04461e-05
WM-266-4	AC245452.1	0.768199	3.82888e-07
WM-266-4	ZNF227	0.768285	2.60503e-11
WM-266-4	CACFD1	0.768835	0.0152116
WM-266-4	CA12	0.775086	5.48785e-07
WM-266-4	CFAP36	0.779037	0.00797548
WM-266-4	VOPP1	0.785059	2.813e-16
WM-266-4	PLA2G12A	0.786896	3.64422e-16
WM-266-4	TMEM216	0.79339	2.51317e-07
WM-266-4	MEX3D	0.793716	0.00571412
WM-266-4	LINC02035	0.79596	0.00705051
WM-266-4	ZNF845	0.798615	5.51766e-05
WM-266-4	KDM2B	0.799452	0.00449975
WM-266-4	ADAMTS5	0.801506	1.06348e-08
WM-266-4	MED11	0.804138	1.55219e-09
WM-266-4	ZNF503-AS2	0.805029	0.00241391
WM-266-4	ZCCHC3	0.805434	1.60833e-09
WM-266-4	ARAP2	0.806597	3.35055e-20
WM-266-4	BLOC1S6	0.809279	4.75656e-18
WM-266-4	CCDC88B	0.81158	1.82781e-09
WM-266-4	AP001062.1	0.811701	4.00415e-08
WM-266-4	ZNF559	0.813022	3.84325e-07
WM-266-4	LINC00899	0.815797	0.000152027
WM-266-4	SAMD9L	0.816417	2.70156e-10
WM-266-4	ZNF761	0.81817	8.23533e-13
WM-266-4	HKR1	0.82511	0.00435626
WM-266-4	ARID3A	0.828028	7.93937e-08
WM-266-4	DDHD1	0.829693	5.11357e-06
WM-266-4	ZNF544	0.832333	4.60325e-25
WM-266-4	HOOK2	0.834481	1.33878e-08
WM-266-4	AC245297.1	0.838208	1.49592e-15
WM-266-4	CSK	0.838382	4.93501e-06
WM-266-4	IKBKE	0.839805	0.000206116
WM-266-4	ZNF675	0.84011	7.54264e-05
WM-266-4	AC037459.3	0.842655	0.000638665
WM-266-4	C11orf71	0.843069	7.91154e-08
WM-266-4	C9orf78	0.845906	2.79374e-17
WM-266-4	UBE2L6	0.847634	1.6568e-05
WM-266-4	AC147651.3	0.849337	6.182e-05
WM-266-4	IFI6	0.850809	0.00474656
WM-266-4	TCOF1	0.851548	7.15703e-16
WM-266-4	ZFP90	0.852142	0.00342132
WM-266-4	RAD23A	0.852686	8.67883e-14
WM-266-4	SULT1A1	0.854824	0.0031435
WM-266-4	MTM1	0.858693	0.00373552
WM-266-4	FAM32A	0.863527	2.63178e-07
WM-266-4	URB1-AS1	0.863834	0.00335329
WM-266-4	CAPS2	0.8685	1.85551e-07
WM-266-4	HSD3B7	0.870083	7.45791e-07
WM-266-4	PHETA1	0.871017	4.4488e-10
WM-266-4	TMEM8A	0.87285	3.99525e-05
WM-266-4	STK40	0.875323	0.000369712
WM-266-4	PTGS2	0.876775	0.000118337
WM-266-4	LINC00326	0.881069	6.2385e-06
WM-266-4	C2CD2	0.881442	0.0178001
WM-266-4	OSBPL5	0.885463	1.62308e-16
WM-266-4	HERC5	0.885542	4.0101e-09
WM-266-4	AC073508.3	0.886234	0.000231008
WM-266-4	GABPB1-IT1	0.886595	4.40541e-08
WM-266-4	PCNX3	0.888502	7.8516e-05
WM-266-4	MPP2	0.890059	4.11923e-17
WM-266-4	ZFP37	0.892157	3.23436e-05
WM-266-4	PAPSS2	0.897842	1.49842e-07
WM-266-4	ZNF17	0.900555	2.13678e-07
WM-266-4	MMP24	0.903204	6.65602e-06
WM-266-4	ZNF468	0.907382	1.44961e-15
WM-266-4	SNAI3-AS1	0.91538	4.13503e-11
WM-266-4	P2RX6	0.923746	4.89742e-20
WM-266-4	FOPNL	0.923889	0.00130168
WM-266-4	SLC31A2	0.924648	2.52776e-10
WM-266-4	AL118558.3	0.931218	6.34715e-13
WM-266-4	GLE1	0.936123	0.000425335
WM-266-4	TRIB3	0.941597	0.0104816
WM-266-4	CCDC120	0.94244	0.013793
WM-266-4	CYR61	0.954665	4.8114e-08
WM-266-4	IFT27	0.95537	1.91563e-13
WM-266-4	ZNF629	0.962082	2.52188e-26
WM-266-4	IGFBP4	0.966795	5.588e-06
WM-266-4	KIF9	0.969638	1.24818e-06
WM-266-4	CCDC24	0.969844	1.42482e-10
WM-266-4	AC073111.5	0.972948	2.65532e-11
WM-266-4	PKD1L1	0.974581	9.44259e-08
WM-266-4	THNSL1	0.975329	8.67236e-05
WM-266-4	PANX2	0.976144	5.7598e-07
WM-266-4	DHX58	0.988525	3.12957e-14
WM-266-4	HNRNPH3	0.989693	8.14376e-05
WM-266-4	ABHD4	0.992636	0.00510849
WM-266-4	NMRAL2P	0.997585	2.44455e-07
WM-266-4	LINC00346	0.998927	8.10448e-05
WM-266-4	UNKL	1.00151	0.0033161
WM-266-4	B4GALT1	1.0088	2.55789e-11
WM-266-4	FMNL1	1.01082	0.00191169
WM-266-4	AC009779.2	1.01828	1.45571e-10
WM-266-4	ACCSL	1.02044	9.74086e-15
WM-266-4	RPARP-AS1	1.02497	7.52527e-05
WM-266-4	SH2B2	1.03638	0.0136017
WM-266-4	CCDC159	1.0375	6.10424e-39
WM-266-4	ITGA9	1.04128	9.93536e-13
WM-266-4	ZNF721	1.04364	0.000656086
WM-266-4	DNAJC3-DT	1.05343	6.31722e-11
WM-266-4	MINCR	1.05347	1.82746e-11
WM-266-4	SETD7	1.06916	1.46e-21
WM-266-4	AC005332.4	1.07742	1.62722e-19
WM-266-4	ME1	1.08543	0.0040297
WM-266-4	ZW10	1.09064	3.1177e-06
WM-266-4	FRAT2	1.1092	0.00440145
WM-266-4	ZDHHC16	1.1106	0.0046521
WM-266-4	DDX58	1.12209	0.00784162
WM-266-4	AC004988.1	1.125	4.9118e-08
WM-266-4	AC093627.4	1.12745	0.00090669
WM-266-4	MX1	1.14191	1.20245e-08
WM-266-4	CITED4	1.1557	7.49704e-19
WM-266-4	CASP7	1.16748	1.36465e-20
WM-266-4	DENND2A	1.19257	8.79455e-06
WM-266-4	CDK14	1.19853	0.0106557
WM-266-4	ZNF267	1.19894	8.80928e-15
WM-266-4	FMC1	1.20261	4.72518e-25
WM-266-4	HELZ2	1.21305	0.00226376
WM-266-4	IRF9	1.21719	7.7167e-08
WM-266-4	MGC16275	1.21904	0.00348961
WM-266-4	WFDC1	1.22571	6.9745e-05
WM-266-4	PRMT6	1.22789	0.00611926
WM-266-4	PRRT1	1.2285	4.75032e-07
WM-266-4	MESD	1.25121	1.53729e-28
WM-266-4	ZNF138	1.26757	1.68784e-09
WM-266-4	SLC7A11	1.2994	0.0133927
WM-266-4	TPM4	1.29966	0.00427464
WM-266-4	STX12	1.3016	1.2907e-40
WM-266-4	LINC01521	1.30916	6.68143e-06
WM-266-4	PLCL2	1.30976	2.1552e-14
WM-266-4	OGFR	1.31099	6.74616e-33
WM-266-4	REC8	1.31297	2.72294e-09
WM-266-4	MKNK2	1.31407	2.78062e-39
WM-266-4	AC046185.3	1.33789	1.88497e-10
WM-266-4	NOLC1	1.34595	6.20457e-06
WM-266-4	GANAB	1.37218	3.86e-05
WM-266-4	FOXP4	1.3795	9.57714e-08
WM-266-4	PIPOX	1.38899	0.00342624
WM-266-4	RGS19	1.42409	2.17279e-28
WM-266-4	CHST14	1.44332	7.23569e-19
WM-266-4	IFI44	1.49539	4.48844e-29
WM-266-4	ADM2	1.51147	1.15795e-11
WM-266-4	HABP4	1.54735	1.47431e-05
WM-266-4	MT1L	1.57087	2.67325e-12
WM-266-4	ZNF616	1.62591	7.14631e-05
WM-266-4	ISG15	1.66708	0.000448712
WM-266-4	XAF1	1.81181	0.00364959
WM-266-4	ITIH3	1.81354	6.43289e-17
WM-266-4	IFI27	1.81579	0.000638357
WM-266-4	APBA2	1.88378	4.43487e-64
WM-266-4	ZBTB46	1.88431	1.18372e-12
WM-266-4	IFIT1	1.95061	2.82128e-26
WM-266-4	OAS1	2.01576	3.99208e-121
WM-266-4	FAM78A	2.04323	3.19801e-49
WM-266-4	CDH1	2.07497	0.000601339
WM-266-4	IRF7	2.15548	0.0053077
WM-266-4	OASL	2.5171	5.20976e-23
WM-266-4	OCA2	2.73907	0.000200354
WM-266-4	ABHD11-AS1	2.80607	7.43862e-31
WM-266-4	SMIM10L2B	2.89349	0.0132958
WM-266-4	LINC02099	3.01515	1.21032e-70
WM-266-4	OAS2	3.02266	1.91587e-112
WM-266-4	USH2A	3.29608	2.82117e-17
WM-266-4	THBD	3.74142	0.000109787
WM-266-4	EPSTI1	4.17464	1.13232e-07
WM-266-4	IFI44L	4.36409	2.00098e-29
Supplemental Table 1. DEGs from RNAseq analysis of mRNAs from WM-266-4 and melanocyte cells treated with hnRNPH2 siRNA.
