# Supplementary material for: Modulation of Spliceosomal Proteins hnRNPH1 and H2 Increases Melanoma Cell Pro-Inflammatory Signaling In Vitro
Source: Biomolecules. 2025 Nov 17;15(11):1611. doi: 10.3390/biom15111611 (PMC12649858; doi:10.3390/biom15111611)
Supplement: Supplementary file 1 [file biomolecules-15-01611-s001.zip › Supplemental Table S2 nCounter DEGs A375 + siRNA Host Response.xlsx]

## Sheet: Sheet1
Probe Name	Fold Change (siRNA vs. Scr)	p-Value
CD14	2.20834	0.02423
CD1E	3.33334	0.045281
CGAS	2.86666	0.023467
CTSW	3.71427	0.043518
CXCL10	-7.5	0.007909
DHX58	-1.64957	0.033186
GADD45B	1.46471	0.012077
HLX	1.40941	0.039149
IL11	3.75	0.024725
IL17A	-4.87736	0.000691
IL17RC	-1.45914	0.028019
IL7R	1.47451	0.027096
LAG3	2.92858	0.026273
LCP1	2.07317	0.00777
MAP3K5	1.67255	0.007245
MAPK13	2.21505	0.001103
MGAM	5.33334	0.043129
NCR3	-1.88462	0.041594
NLRP3	3.38229	0.021984
NT5E	-1.44338	0.000625
PIK3CD	-1.63144	0.001872
PSTPIP1	-2.63636	0.007116
RBPJ	-1.52151	0.000842
RNASEL	1.4869	0.001711
SLC2A3	-2.17324	9.68e-05
SOCS3	1.42943	0.005513
SYK	-6.01836	0.001387
TCF7	2.04167	0.009561
TNFSF4	1.75018	0.004762
Supplemental Table 2. Results of nCounter analysis of mRNAs from A375 cells treated with hnrNPH2 siRNA using the Host Response Panel. Only DEGs are listed out of 785 genes the RNAs were analyzed against.
