# Supplementary material for: Modulation of Spliceosomal Proteins hnRNPH1 and H2 Increases Melanoma Cell Pro-Inflammatory Signaling In Vitro
Source: Biomolecules. 2025 Nov 17;15(11):1611. doi: 10.3390/biom15111611 (PMC12649858; doi:10.3390/biom15111611)
Supplement: Supplementary file 1 [file biomolecules-15-01611-s001.zip › Supplemental Table S3 nCounter DEGs WM-266-4 + siRNA Host Response.xlsx]

## Sheet: Sheet1
Name	Fold Change (siRNA vs. Scr)	p-Value
AGT	1.73357	0.008058
CCR1	-6.33336	0.034202
CCR4	-5.56268	0.007141
CCR5	5.00001	0.046305
CD163	3.3308	0.030263
EPHX2	-1.8	0.048667
IFNLR1	-1.5914	0.026302
IL12RB2	1.45558	0.033122
IL15RA	2.31991	0.017053
IL36G	-6.33336	0.028118
IL7	1.40421	0.022717
IL9R	-3.68292	0.023452
AMICA1	-1.81013	0.011409
XCR1	-1.56818	0.029117
Supplemental Table 3. Results of nCounter analysis of mRNAs from WM-266-4 cells treated with hnrNPH2 siRNA using the Host Response Panel. Only DEGs are listed out of 785 genes the RNAs were analyzed against.
