# Supplementary material for: Modulation of Spliceosomal Proteins hnRNPH1 and H2 Increases Melanoma Cell Pro-Inflammatory Signaling In Vitro
Source: Biomolecules. 2025 Nov 17;15(11):1611. doi: 10.3390/biom15111611 (PMC12649858; doi:10.3390/biom15111611)
Supplement: Supplementary file 1 [file biomolecules-15-01611-s001.zip › Supplemental Table S4 nCounter DEGs WM1366 + siRNA Host Response.xlsx]

## Sheet: Sheet1
Name	Fold Change (siRNA vs. Scr)	p-Value
APOL6	1.44794	0.002638
BCL6	1.92957	0.00019
CASP1	1.72892	0.001994
CCL18	5.71186	0.000109
CCL20	2.96767	3.09e-05
CCL3/L1/L3	3.87928	0.00126
CCL5	2.773	0.000135
CCRL2	1.90297	0.000273
CD3E	3.88889	0.012953
CEBPB	1.47041	7.74e-05
CSF2	2.38889	0.002834
CXCL1	2.18813	0.023681
CXCL11	3.19047	0.00095
CXCL13	4.15575	0.027885
CXCL2	2.91646	0.000559
CXCL3	1.88084	0.012482
CXCL8	2.92377	0.001636
CXCR2	-2.82353	0.025152
DDIT3	1.88692	0.000235
DDX58	1.53398	0.027486
DEFB103A/B	3.16394	5.12e-07
DHX58	1.59546	0.007692
FOS	2.99999	0.000345
GBP5	4.05224	6.75e-05
GUCY1B3	-1.57346	0.005374
GZMA	2.37369	5.02e-06
HERC5	1.71043	0.005587
HLA-B	2.352	0.002745
HPGD	5.00001	0.013146
IDO1	1.81538	0.04387
IFI27	1.91341	0.000288
IFI35	1.77606	0.000616
IFI44	1.51973	0.011973
IFI6	2.15136	0.000131
IFIH1	1.41356	0.008492
IFIT1	1.60084	0.001511
IFIT2	2.41448	8.26e-05
IFIT3	1.63789	0.001665
IFITM1	1.72583	0.001497
IFNB1	7.70588	4.27e-05
IFNL1	17.9738	0.003902
IL11RA	4.49998	0.025907
IL12A	1.7441	0.018798
IL1A	2.04498	0.00031
IL1B	1.91055	0.007513
IL1R1	1.82759	0.02814
IL24	2.17355	0.010647
IL27RA	1.91176	0.02032
IL6	2.89174	8.61e-05
IL6R	1.5686	0.036536
IRF7	1.96627	0.000176
ISG15	2.30622	0.000232
ITGAL	3.87501	0.021774
JUN	1.70632	0.002048
JUNB	1.71282	0.000276
KDM6B	1.73079	0.000948
LAMP3	2.04445	0.011519
MAFB	5.89622	0.017267
MGAM	2.25926	0.034397
MT2A	-1.76576	0.000111
MX1	2.09278	0.001759
NCF2	2.47543	0.00119
NOX1	-2.23529	0.034466
OAS1	1.89523	0.003576
OAS2	1.86393	0.002356
OAS3	1.88939	0.000901
OASL	2.3978	0.000326
P2RX7	-1.58667	0.025034
PRKCA	-1.42954	0.004758
PTGER4	1.61031	0.041935
PTGS2	2.73077	0.004935
RSAD2	2.38712	0.013703
TLR7	9.72279	0.00013
TNFRSF9	1.56275	0.006303
TNFSF9	1.72919	0.031019
TRIM22	2.21859	0.021347
UBE2L6	1.46928	0.021945
C10orf54	3.37501	0.024104
XAF1	1.55432	0.001526
XBP1	1.71215	0.000115
XCL1/2	2.53169	0.045246
ZBP1	2.22222	0.045445
Supplemental Table 4. Results of nCounter analysis of mRNAs from WM1366 cells treated with hnrNPH2 siRNA using the Host Response Panel. Only DEGs are listed out of 785 genes the RNAs were analyzed against.
