# Supplementary material for: Modulation of Spliceosomal Proteins hnRNPH1 and H2 Increases Melanoma Cell Pro-Inflammatory Signaling In Vitro
Source: Biomolecules. 2025 Nov 17;15(11):1611. doi: 10.3390/biom15111611 (PMC12649858; doi:10.3390/biom15111611)
Supplement: Supplementary file 1 [file biomolecules-15-01611-s001.zip › Supplemental Table S5 nCounter DEGs WM3918 + siRNA Host Response.xlsx]

## Sheet: Sheet1
Name	Fold Change (siRNA vs. Scr)	p-Value
C2	-3.08491	0.048812
CASP10	2.83104	0.028825
CCL27	4.66666	0.039914
CRP	-3.50336	0.009536
CTSW	-3.37501	0.017835
CXCR6	1.69767	0.04344
GUCY1A3	-3.99371	0.012075
HCK	2	0.039297
IL1R2	-3.71427	0.046167
MARCO	-2.05294	0.036914
PDCD1LG2	-5.99999	0.026841
VWF	-1.96	0.009822
Supplemental Table 5. Results of nCounter analysis of mRNAs from WM3918 cells treated with hnRNPH2 siRNA using the Host Response Panel. Only DEGs are listed out of 785 genes the RNAs were analyzed against.
