# Supplementary material for: Modulation of Spliceosomal Proteins hnRNPH1 and H2 Increases Melanoma Cell Pro-Inflammatory Signaling In Vitro
Source: Biomolecules. 2025 Nov 17;15(11):1611. doi: 10.3390/biom15111611 (PMC12649858; doi:10.3390/biom15111611)
Supplement: Supplementary file 1 [file biomolecules-15-01611-s001.zip › Supplemental Table S6 nCounter DEGs A375 + 2155-14 Host Response.xlsx]

## Sheet: Sheet1
Name	Fold Change (2155-14 vs. UT)	p-Value
AGT	2.12729	0.039339
AIF1	2.12821	0.04693
AIM2	1.51579	0.04562
ALOX5	1.7619	0.026163
APOL6	1.85996	0.011978
ATF2	1.45234	0.045317
ATF4	1.74426	0.011471
ATG12	1.52949	0.034885
BCL3	1.73874	0.032068
BNIP3	1.66346	0.045806
CBFB	-1.45697	0.040113
CCL14	1.59375	0.043258
CCL20	1.67647	0.029228
CCL3/L1/L3	2.76744	0.003169
CCL8	-3.50521	0.037977
CCR9	8.09612	0.000673
CD36	2.15624	0.046168
CD3D	2.41026	0.011859
CD40	1.63281	0.007162
CD68	1.80938	0.0406
CD79B	1.84429	0.043398
CD84	1.65542	0.036117
CFLAR	1.54106	0.027256
CX3CR1	2.31999	0.034229
CXCL1	-1.61123	0.000348
CXCR2	1.70423	0.032246
CXCR3	1.74545	0.021153
CXCR6	1.68254	0.033454
DDIT3	5.80461	0.029313
DHX58	1.80582	0.044653
EIF2AK3	1.8439	0.042823
FBXO6	1.90476	0.009562
FOXP3	2.22222	0.009795
GATA3	-2.22439	0.01777
GNLY	7.24999	0.008377
HDC	6.99998	0.014555
HERC5	2.36585	0.006
HLA-DMA	-1.47743	0.01283
HLA-DQB1	2.11111	0.016128
HSP90B1	2.04265	0.03175
IFI6	1.73258	0.023852
IFIT2	1.9107	0.017788
IL10RB	1.70339	0.025458
IL1B	4.39999	0.024317
IL31	2.43859	0.006726
IL36A	1.74194	0.036003
IL36RN	1.93333	0.04552
IRF3	1.60331	0.011741
ITGAX	2.71795	0.047963
AMICA1	2.17501	0.023591
KIR2DL3	2	0.00718
MAPK13	1.89474	0.02984
MT2A	1.42056	0.002577
NCR3	1.62745	0.040847
NFATC4	2.39999	0.00976
OAS1	1.52507	0.006139
OAS2	1.65169	0.013022
OASL	1.67171	0.045987
PARP9	1.85965	0.009194
PSTPIP1	2.625	0.035146
PTGER2	2.08451	0.011384
PTGER4	1.85714	0.016273
RIPK3	2.66667	0.044516
SLC11A1	2.35484	0.034088
SPIB	1.77439	0.018415
SSR1	1.5798	0.026841
STAT2	1.63291	0.031797
STAT4	1.57046	0.014096
STING1	1.49482	0.004515
TGFB2	-1.80212	0.016229
TLR3	1.65217	0.033348
TLR4	-1.71881	0.025237
TLR7	2.63636	0.049914
TLR9	2.09159	0.000931
TNFSF10	2.23256	0.032596
TNFSF13B	2.06676	0.017939
TRAT1	1.88	0.015369
TRIM5	2.064	0.009482
TRIM6	1.51862	0.031991
TXNIP	3.66446	0.002229
UBE2L6	1.58015	0.033907
ULK2	2.29167	0.025177
XBP1	1.90388	0.02489
XCR1	1.80774	0.001904
Supplemental Table 6. Results of nCounter analysis of mRNAs from A375 cells treated with 2155-14 using the Host Response Panel. Only DEGs are listed out of 785 genes the RNAs were analyzed against.
