# Supplementary material for: Modulation of Spliceosomal Proteins hnRNPH1 and H2 Increases Melanoma Cell Pro-Inflammatory Signaling In Vitro
Source: Biomolecules. 2025 Nov 17;15(11):1611. doi: 10.3390/biom15111611 (PMC12649858; doi:10.3390/biom15111611)
Supplement: Supplementary file 1 [file biomolecules-15-01611-s001.zip › Supplemental Table S7 nCounter DEGs A375 + 2155-18 Host Response.xlsx]

## Sheet: Sheet1
Name	Fold Change (2155-18 vs. UT)	p-Value
ACOX1	1.46816	0.003277
ACVR1	1.99035	0.000912
ADGRG3	4.84928	0.006682
AIF1	2.33333	0.02477
AKT1	-1.41355	0.042481
ALOX5	1.97259	0.021265
ALPK1	2.46512	0.001919
ANPEP	-1.44646	0.016093
APEX1	-1.51192	0.002322
APOBEC3G	1.78315	0.003704
APOL6	2.14004	0.001312
ATF2	1.73147	0.001306
ATF4	2.03682	0.000927
ATF6	2.33271	0.000233
ATG12	1.96021	0.000257
ATG13	1.58481	0.001491
ATG4A	1.88365	0.012359
ATG7	1.4746	6.39e-05
ATM	1.82642	0.001214
BCL3	1.81982	0.017861
BNIP3	1.77126	0.021171
BST2	2.31249	0.032107
C1QBP	-1.44813	0.00319
CALM1	-1.67726	0.000186
CARD11	3.57143	0.003206
CASP10	4.90475	0.009585
CASP3	-1.58978	0.000576
CASP4	2.83005	0.000104
CBFB	-1.72214	0.001162
CBLB	3.31197	0.000413
CCL14	1.65625	0.027157
CCL20	2.33015	7.79e-05
CCL28	1.47563	0.018992
CD14	2.06249	0.004997
CD163	5.99999	0.037206
CD22	3.32787	0.000691
CD27	2.85714	0.025827
CD36	2.40626	0.019429
CD3D	2.46154	0.009794
CD40	1.64062	0.006535
CD44	-1.62578	0.001199
CD45RB	2.47368	0.042567
CD59	-1.72765	0.001403
CD6	1.94	0.01658
CD68	2.50146	0.000471
CD8B	1.83333	0.028117
CEBPB	3.1005	0.000558
CFLAR	1.90262	0.000538
CSF2	2.99999	0.031639
CTLA4	-5.59501	0.010304
CTSL	1.90278	0.002036
CTSS	4.49998	0.001168
CTSZ	-1.53158	0.001305
CX3CR1	2.27999	0.037941
CXCL14	2.03448	0.012404
CXCL16	2.01507	0.001891
CXCL2	6.07519	0.000124
CXCL3	6.35024	6.06e-05
CXCL8	3.86409	0.001542
CXCL9	1.8871	0.049548
CXCR2	1.8169	0.014663
CYSTM1	2.53448	0.000113
DDAH2	-1.82061	0.000649
DDIT3	23.3506	6.8e-05
DDOST	1.47427	0.00152
DDX58	2.24138	0.019525
DERL1	1.43059	0.009174
DHX58	2.24272	0.003808
DNAJC10	2.26638	0.000328
DTX3L	1.584	0.001679
DYSF	12	0.003264
EIF2AK3	2.64715	0.001288
EPHX2	2.31818	0.013591
ERN1	6.08872	0.000134
FAS	1.60365	0.013767
FBXO6	2	0.004468
FCGR1A/B	1.76195	0.028577
FOS	2.88462	0.013552
FOXP3	2.73855	0.002209
FPR2	2.04879	0.007188
FYN	1.75884	0.000428
GADD45B	2.02726	0.00042
GATA3	-2.19757	0.019725
GBA	-1.62843	5.63e-06
GBP2	-2.18327	0.000464
GK	2.1024	0.009141
GLA	1.5624	0.034404
GNLY	2.99627	0.022562
GPX7	1.52268	0.009558
GSTM4	1.75137	0.000464
HDC	5.33334	0.034604
HERC5	2.36585	0.006
HLA-A	1.51921	0.0019
HLA-B	1.86161	0.001945
HLA-C	1.70373	0.008701
HLA-DMA	-1.71545	0.00053
HLA-DMB	-2.55	0.000363
HLA-DQB1	2.88888	0.00072
HLA-DRA	-1.4804	0.012733
HMGB1	-2.16783	0.001658
HMOX1	67.7632	2.43e-05
HPGD	-3.44444	0.017653
HSP90B1	3.06152	0.001397
IFI16	3.4721	8.27e-05
IFI44	1.51736	0.002672
IFIH1	3.77273	0.002152
IFIT1	-3.88889	0.042325
IFIT2	2.00135	0.009853
IKBKE	1.65216	0.007005
IL10RB	1.76271	0.016108
IL11	1.69444	0.036142
IL12A	4.04001	0.000288
IL15	3.7826	0.045777
IL17F	2.38095	0.032452
IL18R1	3.43479	0.000296
IL1A	4.2093	0.000926
IL21R	11.6667	0.005116
IL23A	2.72046	0.035571
IL24	10.1587	0.000265
IL31	2.26316	0.015294
IL31RA	2.20389	0.001076
IL32	17.5882	0.000323
IL36B	2.04154	0.025894
IL36RN	2.36667	0.009283
IL6R	3.557	0.000413
IL6ST	1.59037	0.000444
IL7R	-2.28985	0.001096
IRAK4	1.80818	0.000598
IRF1	3.54545	0.000269
IRF3	1.70997	0.004284
IRF4	1.75556	0.007317
IRF7	2.19999	0.036634
ITGAX	3.28206	0.014352
ITGB2	1.59633	0.02379
ITGB7	6.99998	0.035668
ITLN1	2.39285	0.007918
ITPR3	1.69043	0.000499
JAK1	1.52747	0.000777
JAK2	1.64177	0.000843
AMICA1	2.775	0.001662
JUN	1.96218	0.008425
JUNB	2.4771	0.000155
KDM6B	2.37612	0.001309
KIR2DL3	2.03703	0.00561
KPNB1	-1.59045	0.000484
LAMP3	23.4286	0.003494
LAT	2	0.044742
LAT2	2	0.021063
LCN2	17.1296	0.000272
LCP1	13.25	0.001633
LCP2	2.50908	0.002527
LEF1	-1.57091	0.003235
LGALS3	2.26335	0.000377
LILRA6	2	0.046259
LRRK2	1.55372	0.045825
LTA4H	1.59579	0.000687
MAF	-2.68377	0.00052
MAP3K5	-2.35329	0.017191
MAPK13	1.86842	0.033977
MARCKS	-1.66718	0.036929
MARCO	1.97368	0.016707
MDFIC	-1.42189	0.00095
MEFV	2.80001	0.014129
MKNK1	1.97727	0.045146
MME	3.7234	0.008184
MYC	1.45656	0.039062
NAMPT	3.32577	5.68e-05
NCR3	2.62239	0.000529
NEU1	2.42319	0.000733
NFAT5	2.1578	0.00111
NFATC2	-3.6531	4.23e-05
NFATC4	2.54286	0.004634
NFE2L2	1.42701	0.006658
NFKB2	4.25698	9.57e-05
NGLY1	2.37711	2.47e-05
NLRC4	2	0.041052
NLRP1	5.10036	0.000377
NLRP3	2.02352	0.006838
NT5E	-1.56994	0.001281
OS9	1.67812	0.002905
PARP1	-1.63399	0.000987
PELI1	1.78519	0.00447
PELI2	1.80916	0.009564
PIK3C3	1.43962	0.002137
PIK3CA	1.43543	0.002841
PIK3R3	-1.77778	0.00758
PLAT	-2.46682	7.66e-05
PLAU	2.84211	0.002084
PLCG2	2.63492	0.00052
PRDM1	-2.03094	0.018319
PSAP	1.99974	0.00071
PSEN1	1.58246	0.001544
PSMB9	1.41828	0.00696
PSTPIP1	3.25	0.009775
PTGER4	1.77778	0.028194
PTK2B	2.17501	0.004754
PTPN4	1.41602	0.005162
PYCARD	1.68019	0.010884
GNB2L1	1.45023	0.00014
RASGRP1	7.33334	0.01585
RB1CC1	1.89441	0.000317
RBCK1	2.86839	5.03e-05
REL	2.29058	0.002508
RELA	1.43318	0.009283
RELB	3.52942	0.001097
RIPK2	1.60121	0.000152
RIPK3	4.33334	0.004569
RNASEL	1.47215	0.049692
RNF114	1.74731	0.001454
RPS6KA1	-1.73197	3.82e-05
VIMP	2.4527	0.002069
SERPINA1	2	0.033886
SIRPA	-1.52221	0.000669
SLC2A3	3.5799	5.54e-05
SMAD3	-2.08401	0.00733
SOCS3	-1.92086	0.001974
SORT1	-2.047	0.000106
SP100	1.86608	0.000103
SPIB	1.8445	0.011281
SSR1	2.07912	0.000542
STAT2	2	0.001226
STAT4	1.48917	0.034352
STAT5B	1.66566	0.000369
SUGT1	1.52313	0.0031
SYK	2.19608	0.005384
TAP1	1.6132	0.003188
TBK1	1.49953	0.006936
TGFB2	-1.99745	0.00558
THBS1	-10.1923	0.00093
THOP1	-1.50026	0.000265
TIFA	1.7719	0.000839
TIGIT	1.93701	0.006502
TIMP2	-1.57912	0.002727
TLR3	1.69565	0.024746
TLR4	-2.23874	0.000268
TLR6	3.78751	0.002332
TLR7	3.18182	0.015145
TLR8	2.08696	0.008371
TLR9	1.82192	0.006079
TMEM140	5.25001	0.035247
TNFRSF10B	3.08941	0.000555
TNFRSF9	8.57692	0.0005
TNFSF13B	1.91772	0.032348
TRAF6	1.66358	0.001172
TRAM1	2.15332	0.000684
TRAT1	1.86	0.017618
TRIM21	1.40166	0.008351
TRIM25	2.39111	0.000552
TRIM5	3.52001	2.58e-05
TRIM56	1.60903	0.010959
TXNIP	3.9802	0.00098
TYK2	1.59873	0.00337
TYROBP	1.66261	0.046135
UBE2L6	1.80153	0.003622
UBE2N	-1.51153	0.000451
ULK1	1.75084	0.013189
ULK2	3.04166	0.003135
VEGFA	2.38439	0.000105
VRK3	1.57888	0.000558
WIPI1	7.55415	0.000224
XBP1	2.90164	0.000365
XCR1	1.95431	0.000363
YWHAQ	-1.53833	0.000227
Supplemental Table 7. Results of nCounter analysis of mRNAs from A375 cells treated with 2155-18 using the Host Response Panel. Only DEGs are listed out of 785 genes the RNAs were analyzed against.
