# Supplementary material for: Modulation of Spliceosomal Proteins hnRNPH1 and H2 Increases Melanoma Cell Pro-Inflammatory Signaling In Vitro
Source: Biomolecules. 2025 Nov 17;15(11):1611. doi: 10.3390/biom15111611 (PMC12649858; doi:10.3390/biom15111611)
Supplement: Supplementary file 1 [file biomolecules-15-01611-s001.zip › Supplemental Table S8 nCounter DEGs WM1366 + 2155-14 Host Response.xlsx]

## Sheet: Sheet1
Name	Fold Change (2155-14 vs. UT)	p-Value
ACSL3	1.75573	0.005405
BCL3	1.625	0.044475
CCL21	3.00734	0.034316
CCL24	3.66667	0.016866
CCL4/L1/L2	1.69356	0.047264
CD274	-1.56516	0.001863
CD6	1.56142	0.04728
CD84	1.625	0.036955
CD8A	-2.55556	0.047674
CRP	-4.19744	0.040249
CSF2	-4.85365	0.045931
CSF3R	-5.00001	0.009678
CXCR6	1.9756	0.013391
DDIT3	4.89915	0.039755
EBI3	3.60001	0.047673
GPX7	1.58543	0.003176
HLA-DQA1	5.25001	0.030599
HLA-DRB	-2.65665	0.032864
HSP90B1	2.11076	0.036353
IL1RN	-2.50446	0.0097
IL36A	1.97674	0.010191
IL7R	-1.55745	0.007209
IRF4	1.89474	0.015582
KLRK1	1.77228	0.007317
PECAM1	2.28572	0.03979
PTGER2	1.58756	0.012368
PTK2B	3.45456	0.038067
SSR1	1.59125	0.033012
TBX21	6.99998	0.037628
THBS1	-4.26546	0.030792
TLR4	-1.43074	0.0153
TNFRSF25	2.42145	0.041329
TPSAB1/B2	1.76471	0.03317
C10orf54	-4.16666	0.04614
WIPI1	2.68721	0.040505
XBP1	2.02281	0.031143
XCR1	1.64146	0.009003
Supplemental Table 8. Results of nCounter analysis of mRNAs from WM1366 cells treated with 2155-14 using the Host Response Panel. Only DEGs are listed out of 785 genes the RNAs were analyzed against.
