# Supplementary material for: Modulation of Spliceosomal Proteins hnRNPH1 and H2 Increases Melanoma Cell Pro-Inflammatory Signaling In Vitro
Source: Biomolecules. 2025 Nov 17;15(11):1611. doi: 10.3390/biom15111611 (PMC12649858; doi:10.3390/biom15111611)
Supplement: Supplementary file 1 [file biomolecules-15-01611-s001.zip › Supplemental Table S9 nCounter DEGs WM1366 + 2155-18 Host Response.xlsx]

## Sheet: Sheet1
Name	Fold Change (2155-18 vs. UT)	p-Value
ACSL3	2.00115	0.000257
ACVR1	2.3741	9.15e-08
ADAR	2.19581	1.13e-06
AGT	3.22581	0.00082
AIM2	5.18057	0.000142
AKT1	-1.62211	0.000118
ALOX5AP	13.359	4.38e-08
ALPK1	12.7461	1.52e-06
ANPEP	-3.26153	0.002466
AP1M1	-1.73103	1.38e-06
APOBEC3G	2.2963	0.049141
APOL6	7.87795	3.03e-07
APP	1.62937	0.000513
ARRB2	-1.40109	0.00448
ATF2	1.78065	6.32e-07
ATF4	3.81433	5.42e-07
ATF6	2.33838	1.12e-07
ATG12	1.59649	1.63e-06
ATG13	2.67313	6.84e-09
ATG4A	1.57655	0.000114
ATM	1.57194	7.67e-06
ATP6AP2	1.53884	5.69e-05
ATP6V1B2	1.48109	2.25e-05
BCL2L1	-1.64913	0.00084
BCL6	2.38788	0.000581
BECN1	1.40782	3.42e-06
BLK	-15.5	0.000686
BST2	2.23857	8.1e-06
C3AR1	1.88889	0.037009
C5	-1.50923	0.010169
C5AR1	37.6668	0.000211
CARD16	3.69811	4.65e-05
CARD17	3.52013	5.63e-06
CASP1	2.5	0.00019
CASP10	2.70371	0.001196
CASP4	3.12202	1.08e-05
CASP5	21.5069	9.74e-11
CBLB	5.95859	1.79e-08
CCL15	6.99998	0.021182
CCL18	6.03846	0.00298
CCL2	-5.26086	0.000724
CCL20	1.5665	0.028049
CCL3/L1/L3	9.1684	3.04e-05
CCL5	171.794	2.2e-09
CCR10	-2.6923	0.048401
CD22	2.66667	0.008164
CD27	6.57144	0.001928
CD3G	9.22219	0.001324
CD44	-1.91114	5e-05
CD45RA	1.62544	0.005163
CD59	-2.38038	2.29e-05
CD68	1.59303	0.000777
CD86	1.7832	0.036302
CEBPB	3.86506	1.21e-07
CSF2	-11.0556	0.00322
CSF2RA	4.39999	0.019815
CTSL	3.54192	4.49e-05
CTSZ	-1.45091	5.52e-05
CXCL1	-2.6057	0.004598
CXCL10	42.7499	0.000244
CXCL11	67.9999	4.84e-05
CXCL16	1.8733	0.002144
CXCL2	3.05504	0.000528
CXCL3	2.24286	0.015729
CXCR2	1.66129	0.044719
CXCR4	-4.66187	0.000181
CXCR5	5.58822	0.000308
CYSTM1	3.27683	4.34e-07
DDIT3	59.128	5.17e-10
DDOST	1.79667	3.93e-07
DDX58	8.32736	5.18e-09
DEFA4	-3.93177	0.029967
DERL1	1.60821	3.95e-07
DHX58	9.55642	4.52e-08
DNAJC10	3.43124	3.47e-08
DTX3L	3.63098	3.61e-05
DYSF	2.70678	5.93e-05
EGLN1	-1.40666	0.014666
EIF2AK2	3.28001	1.21e-06
EIF2AK3	3.59706	8.98e-07
EIF3F	1.68307	2.74e-05
ENTPD1	1.86331	0.035521
ERN1	4.80338	1.11e-07
ETS1	-1.73681	3.9e-05
FBXO6	2.21301	0.000881
FGR	2.99999	0.026304
FOS	3.46511	0.00055
FOXO1	1.89757	4.89e-05
FURIN	-1.47882	0.003745
FYN	2.0998	3.17e-05
GAB2	1.85233	0.006418
GBP1	2.09876	0.005416
GBP2	1.97368	0.008017
GBP4	8.99997	3.92e-05
GBP5	12.4855	0.000458
GCA	1.98131	0.00179
GK	3.70699	1.44e-06
GLB1	1.44624	0.000152
GNS	2.01655	1.71e-05
GPX7	1.64627	0.001064
GSTM4	2.41325	1.76e-05
HAVCR2	4.85715	0.028313
HCST	2.11111	0.031444
HERC5	22.8631	2.14e-09
HLA-A	2.04253	8.84e-06
HLA-B	4.84035	2.34e-06
HLA-C	2.96699	1.55e-06
HLA-DMA	1.71287	0.036085
HLA-DPB1	9.66668	0.013686
HLA-DRA	2.6606	0.000205
HLA-E	2.02948	5.7e-06
HMGB1	-2.03094	6.26e-06
HMOX1	46.4611	0.000526
HSP90AA1	1.90605	0.017795
HSP90AB1	1.83224	0.009573
HSP90B1	5.41106	2.63e-06
ICOSLG	2.54688	0.006182
IFI16	3.47251	1.64e-06
IFI27	6.95688	3.11e-06
IFI35	7.97802	1.09e-06
IFI44	14.6605	8.19e-09
IFI6	18.2429	3.45e-06
IFIH1	22.3034	1.03e-07
IFIT1	55.2262	9.83e-09
IFIT2	144.339	2.15e-08
IFIT3	34.8921	1.1e-08
IFITM1	3.05442	1.52e-05
IFITM3	1.74475	1.76e-06
IFNB1	16	0.0003
IGFBP7	-1.7712	0.004045
IL10RB	1.44861	0.02611
IL11	-2.6	0.030624
IL12A	1.68182	0.026169
IL15	2.13084	0.001715
IL16	-4.21052	0.001375
IL17D	-1.74069	0.014106
IL17RB	-8.99997	0.013994
IL17RC	1.86669	0.001882
IL18	-2.11864	0.003089
IL18R1	5.73109	0.0011
IL1A	2.1875	0.019308
IL1B	-5.33305	0.003438
IL1R1	3.89081	6.9e-05
IL1RAP	1.76576	0.000223
IL1RAPL1	-1.55063	0.000625
IL20RB	4.11999	0.000183
IL21R	5.37498	0.011369
IL31RA	2.38654	6.14e-05
IL3RA	2.16129	0.028748
IL4R	-2.17383	5.73e-07
IL6	6.49527	1.16e-05
IRF1	2.42192	6.23e-06
IRF4	1.89474	0.015582
IRF7	7.25301	1.25e-06
IRF9	11.5992	3.62e-05
ISG15	42.1021	1.06e-08
ITGB7	4.83334	0.007697
ITPR3	-1.44215	0.001344
JAK1	1.94676	7.25e-07
JAK2	2.596	1.15e-06
JUN	1.92857	0.020646
JUNB	2.10792	3.18e-05
KDM6B	3.12139	6.44e-06
KLRK1	1.86139	0.0036
KPNB1	-1.46912	1.1e-05
LAMP1	1.41018	0.000405
LAMP2	1.53264	1.11e-05
LAMP3	10.1538	1.62e-06
LCP1	7.5	0.000171
LCP2	2.51162	0.00194
LEF1	1.78425	0.001177
LGALS3	1.71008	5.21e-06
LILRA6	2.2973	0.007513
LITAF	1.99054	0.000212
LTA4H	1.81221	4.63e-06
LTF	2.15789	0.038779
MAF	5.25001	0.022181
MAP1LC3A	4.27161	6.02e-06
MAP2K2	1.50768	2.06e-05
MAP2K3	-2.01211	3.97e-06
MAP3K8	1.92025	0.000773
MARCO	2.23077	0.007982
MCL1	1.59274	9.77e-05
MDFIC	-1.70755	8.02e-05
MGAM	5.39129	0.000169
MIF	-1.43302	0.002765
MSRA	2.19963	0.039809
MT2A	4.10019	2.83e-05
MVP	-1.61817	2.67e-05
MX1	81.0489	1.13e-06
MYC	1.42899	0.024538
NAE1	-1.46062	0.00033
NAMPT	5.78128	2.12e-07
NCF1	8.16668	0.002843
NCF2	30.5455	1.41e-05
NEU1	3.95175	1.2e-08
NFAT5	1.65011	0.001338
NFE2L2	2.6632	3.02e-08
NFKB2	1.43748	0.004712
NGLY1	1.61102	1.59e-06
NLRC4	2.47826	0.012707
NLRC5	1.74672	0.01065
NLRP1	6.12916	1.4e-07
NLRP3	-1.6379	0.001439
NPC2	1.55874	9.82e-05
OAS1	62.9219	1.93e-06
OAS2	42.8	2.03e-06
OAS3	9.27965	1.22e-06
OASL	68.9998	2.34e-08
OS9	2.48875	1.05e-09
P2RX7	4.53521	3.57e-05
PARP1	-2.51497	4.67e-09
PARP9	8.44595	2.01e-05
PDCD1LG2	-1.88418	0.005777
PELI1	2.28783	2.76e-05
PELI2	2.77126	1.41e-05
PIK3C3	1.83847	4.11e-06
PIK3CD	-1.82625	0.000827
PIK3R3	2.09406	0.002263
PLAT	-7.83048	3.43e-05
PLAU	-4.08427	4.39e-05
PLCG2	1.81633	0.044723
PPIA	-2.08431	3.85e-06
PRCP	1.415	1.75e-05
PRDM1	-1.93548	0.01032
PRKCA	-1.59899	0.000718
PSAP	3.71554	1.05e-07
PSEN1	1.60983	1.05e-06
PSMB9	2.09101	0.000209
PTGS2	97.5	1.48e-05
PTK2B	15.4449	0.000146
PTPN4	1.95309	4.87e-06
PXN	-1.7319	0.000117
RAC2	-1.93615	8.24e-06
GNB2L1	1.70949	4.79e-07
RASGRP1	4.16666	0.019937
RB1CC1	2.76565	6.4e-08
RBCK1	3.98771	3.08e-06
RELB	1.64471	0.008675
RIPK2	2.48844	8.13e-06
RIPK3	5.71427	0.020761
RNASEL	1.76851	0.000338
RNF114	1.84035	6.66e-05
RNF31	1.492	0.003885
RPS6KA1	-2.08713	3.03e-05
RPS6KB1	1.50575	0.010227
RSAD2	237.712	1.3e-08
SCARB2	1.84578	8.87e-05
VIMP	3.48819	2.08e-06
SIGLEC5	5.14286	0.007639
SIRPA	-1.96465	0.0064
SLC2A3	6.7165	8.56e-06
SMAD3	-3.13514	7.84e-07
SOCS3	-2.19465	9.59e-05
SOD2	2.22763	9.93e-06
SORT1	-1.55339	0.0005
SP100	2.55027	3.33e-06
SPIB	2.70371	0.003364
SSR1	2.53455	2.88e-07
STAT1	5.13374	1.56e-07
STAT2	4.57633	6.96e-06
STAT5A	1.57009	0.005456
STT3B	1.80643	6.86e-07
SUGT1	1.47505	7.17e-07
TANK	1.59302	2.19e-07
TAP1	2.42294	1.03e-05
TBK1	1.49219	0.000174
TCF7	-2.82653	9.96e-05
TCIRG1	-1.49662	0.015736
TCN2	1.65022	0.005238
TGFB2	-6.95249	1.45e-05
TGFBR2	-1.48524	0.001626
THBS1	-11.1257	9.87e-05
THOP1	-2.16959	1.58e-07
TLR1	4.15999	0.002723
TLR2	2.51112	0.00144
TLR3	4.14994	0.004007
TLR6	3.53125	1.79e-05
TLR8	1.55556	0.043905
TMEM140	40.5	4.72e-05
TNFRSF10B	3.74148	1.06e-06
TNFRSF4	6.99998	0.004625
TNFSF13B	5.04757	5.58e-08
TOLLIP	1.64654	0.00118
TPP1	2.31064	0.00024
TRAF2	-1.52794	0.000392
TRAF6	1.83522	1.09e-05
TRAM1	2.97164	3.53e-07
TRIM21	2.27545	0.001051
TRIM22	8.15	0.000638
TRIM25	3.10295	1.49e-05
TRIM5	4.5616	1.56e-06
TRIM6	-3.2027	1.46e-06
TXN	1.42045	0.00054
TXNIP	4.77391	0.001692
UBE2L6	7.11503	3.31e-06
UBE2N	-1.63663	1.3e-06
ULK1	2.83561	3.16e-06
ULK2	1.72794	0.012592
VEGFA	2.45939	2.46e-05
VRK3	1.74699	5.25e-05
WIPI1	7.38947	3.8e-07
XAF1	12.3	7.57e-08
XBP1	5.01031	3.49e-08
XCR1	1.56206	0.018547
YWHAQ	-1.57774	0.000387
Supplemental Table 9. Results of nCounter analysis of mRNAs from WM1366 cells treated with 2155-18 using the Host Response Panel. Only DEGs are listed out of 785 genes the RNAs were analyzed against.
